# Supplementary material for: PM-CNN: microbiome status recognition and disease detection model based on phylogeny and multi-path neural network
Source: Bioinform Adv. 2024 Jan 27;4(1):vbae013. doi: 10.1093/bioadv/vbae013 (PMC10873578; doi:10.1093/bioadv/vbae013)
Supplement: vbae013_Supplementary_Data [file vbae013_supplementary_data.xlsx]

## Sheet: Table S1. Dataset1(kappa)
								Prediction results of each model based on oral dataset
PM-CNN							RF							SVM
	Kappa	F1 score	Accuracy	Precision	Recall			Kappa	F1 score	Accuracy	Precision	Recall			Kappa	F1 score	Accuracy	Precision	Recall
	0.8113	0.8753	0.8805	0.8712	0.8847			0.7784	0.8503	0.8595	0.8471	0.8613			0.7631	0.8425	0.8532	0.8689	0.8275
	0.7858	0.8564	0.8637	0.8492	0.8713			0.7885	0.8589	0.8658	0.8552	0.871			0.7631	0.8425	0.8532	0.8689	0.8275
	0.7818	0.8561	0.8616	0.8505	0.8671			0.7749	0.8495	0.8574	0.8467	0.8596			0.7631	0.8425	0.8532	0.8689	0.8275
	0.8049	0.8724	0.8763	0.8669	0.8834			0.7854	0.8563	0.8637	0.8522	0.8694			0.7631	0.8425	0.8532	0.8689	0.8275
	0.8123	0.8779	0.8805	0.8729	0.8944			0.7789	0.852	0.8595	0.8472	0.866			0.7631	0.8425	0.8532	0.8689	0.8275
	0.7882	0.8605	0.8658	0.8552	0.8704			0.7848	0.8546	0.8637	0.8521	0.8647			0.7631	0.8425	0.8532	0.8689	0.8275
	0.7895	0.8622	0.8658	0.8555	0.8802			0.7947	0.8642	0.87	0.8615	0.8743			0.7631	0.8425	0.8532	0.8689	0.8275
	0.8088	0.8729	0.8784	0.8684	0.8881			0.785	0.8581	0.8637	0.8548	0.8692			0.7631	0.8425	0.8532	0.8689	0.8275
	0.8063	0.8731	0.8763	0.8652	0.8932			0.7913	0.8587	0.8679	0.8578	0.8682			0.7631	0.8425	0.8532	0.8689	0.8275
	0.808	0.8712	0.8784	0.868	0.8809			0.7821	0.8545	0.8616	0.8507	0.8677			0.7631	0.8425	0.8532	0.8689	0.8275
Average	0.79969	0.8678	0.87273	0.8623	0.88137			0.7844	0.85571	0.86328	0.85253	0.86714			0.7631	0.8425	0.8532	0.8689	0.8275
Standard deviation	0.0118581							0.00609025							0
MDeep							KNN							XGBoost
	Kappa	F1 score	Accuracy	Precision	Recall			Kappa	F1 score	Accuracy	Precision	Recall			Kappa	F1 score	Accuracy	Precision	Recall
	0.7521	0.8318	0.8448	0.8345	0.8293			0.6576	0.7639	0.7883	0.7858	0.7516			0.7689	0.8457	0.8533	0.8412	0.8586
	0.7414	0.8347	0.8385	0.8413	0.8291			0.6576	0.7639	0.7883	0.7858	0.7516			0.7689	0.8457	0.8533	0.8412	0.8586
	0.7401	0.8349	0.8364	0.8314	0.8391			0.6576	0.7639	0.7883	0.7858	0.7516			0.7689	0.8457	0.8533	0.8412	0.8586
	0.7329	0.8229	0.8322	0.8219	0.8239			0.6576	0.7639	0.7883	0.7858	0.7516			0.7689	0.8457	0.8533	0.8412	0.8586
	0.7362	0.8245	0.8343	0.8235	0.8256			0.6576	0.7639	0.7883	0.7858	0.7516			0.7689	0.8457	0.8533	0.8412	0.8586
	0.7467	0.8397	0.8406	0.8369	0.8427			0.6576	0.7639	0.7883	0.7858	0.7516			0.7689	0.8457	0.8533	0.8412	0.8586
	0.7363	0.8295	0.8343	0.8286	0.8305			0.6576	0.7639	0.7883	0.7858	0.7516			0.7689	0.8457	0.8533	0.8412	0.8586
	0.7393	0.8319	0.8364	0.8318	0.832			0.6576	0.7639	0.7883	0.7858	0.7516			0.7689	0.8457	0.8533	0.8412	0.8586
	0.7513	0.8383	0.8448	0.846	0.8318			0.6576	0.7639	0.7883	0.7858	0.7516			0.7689	0.8457	0.8533	0.8412	0.8586
	0.739	0.8319	0.8364	0.8341	0.8299			0.6576	0.7639	0.7883	0.7858	0.7516			0.7689	0.8457	0.8533	0.8412	0.8586
Average	0.74153	0.83201	0.83787	0.833	0.83139			0.6576	0.7639	0.7883	0.7858	0.7516			0.7689	0.8457	0.8533	0.8412	0.8586
Standard deviation	0.00647715							0							0
CNN							DT
	Kappa	F1 score	Accuracy	Precision	Recall			Kappa	F1 score	Accuracy	Precision	Recall
	0.7711	0.8501	0.8553	0.847	0.8573			0.6649	0.7861	0.7883	0.7808	0.7928
	0.7843	0.8532	0.8637	0.8514	0.8597			0.6753	0.7922	0.7945	0.7854	0.8005
	0.7828	0.859	0.8616	0.8505	0.8765			0.6832	0.7948	0.8008	0.7942	0.7958
	0.7858	0.8564	0.8637	0.8491	0.8712			0.673	0.7895	0.7925	0.7811	0.801
	0.7856	0.8591	0.8637	0.8524	0.8736			0.6948	0.8059	0.8071	0.8001	0.813
	0.7629	0.8436	0.849	0.8388	0.8599			0.6816	0.7965	0.7987	0.7905	0.8037
	0.7846	0.8558	0.8637	0.8528	0.8643			0.6654	0.7806	0.7883	0.775	0.7881
	0.7809	0.8556	0.8616	0.8515	0.8621			0.6614	0.7871	0.7862	0.7817	0.7934
	0.7751	0.8466	0.8574	0.843	0.8571			0.6852	0.797	0.8008	0.791	0.8051
	0.7788	0.8567	0.8595	0.8499	0.8701			0.6812	0.7962	0.7987	0.7917	0.8019
Average	0.77919	0.85361	0.85992	0.84864	0.86518			0.6766	0.79259	0.79559	0.78715	0.79953
Standard deviation	0.0074819							0.0105564

## Sheet: Table S2. Dataset1(F1 score)
										Results of 10 PM-CNN runs based on oral dataset (F1 score)
PM_CNN
	Number of runs	1	2	3	4	5	6	7	8	9	10	average	Standard deviation	Variance
	Periodontitis	0.8588	0.8604	0.8539	0.8666	0.862	0.8539	0.8749	0.8508	0.8654	0.862	0.86087
	Gingivitis	0.9158	0.9072	0.9063	0.9104	0.8984	0.9068	0.9072	0.9195	0.914	0.9059	0.90915
	Healthy	0.8473	0.8407	0.8398	0.844	0.8393	0.839	0.8443	0.8479	0.851	0.8404	0.84337	0.0340691	0.0011607
RF
	Number of runs	1	2	3	4	5	6	7	8	9	10	average
	Periodontitis	0.839	0.8409	0.8208	0.8275	0.839	0.8342	0.816	0.8295	0.8275	0.8361	0.83105
	Gingivitis	0.9108	0.914	0.9135	0.9086	0.9166	0.9113	0.914	0.9162	0.9108	0.9135	0.91293
	Healthy	0.8297	0.8301	0.8244	0.8213	0.8333	0.8342	0.8203	0.8279	0.8244	0.8279	0.82735	0.0483769	0.00234033
KNN
	Number of runs	1	2	3	4	5	6	7	8	9	10	average
	Periodontitis	0.6712	0.6712	0.6712	0.6712	0.6712	0.6712	0.6712	0.6712	0.6712	0.6712	0.6712
	Gingivitis	0.8564	0.8564	0.8564	0.8564	0.8564	0.8564	0.8564	0.8564	0.8564	0.8564	0.8564
	Healthy	0.7639	0.7639	0.7639	0.7639	0.7639	0.7639	0.7639	0.7639	0.7639	0.7639	0.7639	0.0926	0.00857476
SVM
	Number of runs	1	2	3	4	5	6	7	8	9	10	average
	Periodontitis	0.8027	0.8027	0.8027	0.8027	0.8027	0.8027	0.8027	0.8027	0.8027	0.8027	0.8027
	Gingivitis	0.8987	0.8987	0.8987	0.8987	0.8987	0.8987	0.8987	0.8987	0.8987	0.8987	0.8987
	Healthy	0.8258	0.8258	0.8258	0.8258	0.8258	0.8258	0.8258	0.8258	0.8258	0.8258	0.8258	0.0501066	0.00251067
DT
	Number of runs	1	2	3	4	5	6	7	8	9	10	average
	Periodontitis	0.784	0.784	0.7624	0.7441	0.7683	0.7558	0.7666	0.7683	0.779	0.7752	0.76877
	Gingivitis	0.8288	0.8288	0.8488	0.8395	0.8395	0.8364	0.8534	0.8244	0.8387	0.8247	0.8363
	Healthy	0.7524	0.7574	0.7474	0.75	0.7543	0.753	0.7602	0.7431	0.7658	0.7456	0.75292	0.0442789	0.00196062
MDeep
	Number of runs	1	2	3	4	5	6	7	8	9	10	average
	Periodontitis	0.805	0.8363	0.7999	0.8363	0.8192	0.782	0.805	0.82	0.8	0.782	0.80857
	Gingivitis	0.8691	0.8926	0.8564	0.8926	0.8542	0.86	0.8691	0.8728	0.8845	0.86	0.87113
	Healthy	0.7846	0.8179	0.7855	0.8179	0.7808	0.7851	0.7846	0.8151	0.7958	0.7851	0.79524	0.040519	0.00164179
XGBoost
	Number of runs	1	2	3	4	5	6	7	8	9	10	average
	Periodontitis	0.8181	0.8181	0.8181	0.8181	0.8181	0.8181	0.8181	0.8181	0.8181	0.8181	0.8181
	Gingivitis	0.9059	0.9059	0.9059	0.9059	0.9059	0.9059	0.9059	0.9059	0.9059	0.9059	0.9059
	Healthy	0.8128	0.8128	0.8128	0.8128	0.8128	0.8128	0.8128	0.8128	0.8128	0.8128	0.8128	0.0522885	0.00273409
CNN
	Number of runs	1	2	3	4	5	6	7	8	9	10	average
	Periodontitis	0.8379	0.8248	0.832	0.8379	0.8268	0.8268	0.832	0.8232	0.8379	0.8268	0.83061
	Gingivitis	0.8962	0.9158	0.9162	0.9113	0.9054	0.9054	0.9162	0.9157	0.8962	0.9162	0.90946
	Healthy	0.8157	0.8364	0.8074	0.8292	0.8203	0.8203	0.8074	0.8324	0.8157	0.8238	0.82086	0.0485839	0.00236039
Note: Data marked in red indicates the best predicted value for this category

## Sheet: Table S3. Dataset2(kappa)
								Prediction results of each model based on gut dataset
PM-CNN							RF							SVM
	Kappa	F1 score	Accuracy	Precision	Recall			Kappa	F1 score	Accuracy	Precision	Recall			Kappa	F1 score	Accuracy	Precision	Recall
	0.9357	0.9625	0.9561	0.9635	0.9621			0.8559	0.9188	0.9015	0.9247	0.9148			0.7944	0.8585	0.8608	0.8973	0.8332
	0.9215	0.9501	0.9465	0.9524	0.9482			0.8448	0.9026	0.894	0.9207	0.8911			0.7944	0.8585	0.8608	0.8973	0.8332
	0.9229	0.9523	0.9475	0.9594	0.946			0.8588	0.9115	0.9036	0.9261	0.9014			0.7944	0.8585	0.8608	0.8973	0.8332
	0.9218	0.9548	0.9464	0.9495	0.9609			0.851	0.9109	0.8983	0.923	0.9024			0.7944	0.8585	0.8608	0.8973	0.8332
	0.9093	0.9493	0.9379	0.9497	0.9501			0.8623	0.9197	0.9058	0.9273	0.9151			0.7944	0.8585	0.8608	0.8973	0.8332
	0.9153	0.9485	0.9421	0.9508	0.9465			0.853	0.9087	0.8994	0.9159	0.9048			0.7944	0.8585	0.8608	0.8973	0.8332
	0.9118	0.9431	0.94	0.95	0.9334			0.8573	0.9068	0.9026	0.9173	0.8996			0.7944	0.8585	0.8608	0.8973	0.8332
	0.9046	0.9425	0.9347	0.9372	0.9483			0.8528	0.9128	0.8994	0.9238	0.9057			0.7944	0.8585	0.8608	0.8973	0.8332
	0.9216	0.9496	0.9464	0.9508	0.9489			0.8544	0.9113	0.9004	0.9164	0.9082			0.7944	0.8585	0.8608	0.8973	0.8332
	0.9248	0.9577	0.9486	0.9561	0.9596			0.8494	0.9132	0.8972	0.9225	0.9062			0.7944	0.8585	0.8608	0.8973	0.8332
Average	0.91893	0.95104	0.94462	0.95194	0.9504			0.85397	0.91163	0.90022	0.92177	0.90493			0.7944	0.8585	0.8608	0.8973	0.8332
Standard deviation	0.00891641							0.00498688							0
Mdeep							KNN							XGBoost
	Kappa	F1 score	Accuracy	Precision	Recall			Kappa	F1 score	Accuracy	Precision	Recall			Kappa	F1 score	Accuracy	Precision	Recall
	0.8759	0.9329	0.9143	0.9238	0.9454			0.6795	0.7728	0.7837	0.8019	0.7514			0.8891	0.9295	0.9293	0.9438	0.9366
	0.8667	0.9163	0.9079	0.9038	0.9327			0.6795	0.7728	0.7837	0.8019	0.7514			0.8891	0.9295	0.9293	0.9438	0.9366
	0.8883	0.9331	0.9229	0.9222	0.9472			0.6795	0.7728	0.7837	0.8019	0.7514			0.8891	0.9295	0.9293	0.9438	0.9366
	0.8772	0.9232	0.9154	0.9131	0.9352			0.6795	0.7728	0.7837	0.8019	0.7514			0.8891	0.9295	0.9293	0.9438	0.9366
	0.8652	0.9206	0.9068	0.9083	0.9368			0.6795	0.7728	0.7837	0.8019	0.7514			0.8891	0.9295	0.9293	0.9438	0.9366
	0.8715	0.9212	0.9111	0.9042	0.9419			0.6795	0.7728	0.7837	0.8019	0.7514			0.8891	0.9295	0.9293	0.9438	0.9366
	0.885	0.9309	0.9207	0.9186	0.9454			0.6795	0.7728	0.7837	0.8019	0.7514			0.8891	0.9295	0.9293	0.9438	0.9366
	0.8824	0.929	0.9186	0.911	0.9512			0.6795	0.7728	0.7837	0.8019	0.7514			0.8891	0.9295	0.9293	0.9438	0.9366
	0.867	0.919	0.9079	0.9018	0.9407			0.6795	0.7728	0.7837	0.8019	0.7514			0.8891	0.9295	0.9293	0.9438	0.9366
	0.8791	0.9291	0.9164	0.9131	0.9485			0.6795	0.7728	0.7837	0.8019	0.7514			0.8891	0.9295	0.9293	0.9438	0.9366
Average	0.87583	0.92553	0.9142	0.91199	0.9425			0.6795	0.7728	0.7837	0.8019	0.7514			0.8891	0.9295	0.9293	0.9438	0.9366
Standard deviation	0.00808566							0							0
CNN							DT
	Kappa	F1 score	Accuracy	Precision	Recall			Kappa	F1 score	Accuracy	Precision	Recall
	0.8715	0.9133	0.9122	0.9225	0.9075			0.7449	0.7895	0.8276	0.8158	0.7778
	0.8859	0.931	0.9218	0.9261	0.9369			0.7599	0.8028	0.8373	0.8265	0.7911
	0.9014	0.9362	0.9325	0.9348	0.9383			0.7619	0.7996	0.8383	0.8101	0.7949
	0.8846	0.933	0.9207	0.9332	0.9359			0.732	0.7847	0.8191	0.8133	0.7709
	0.9015	0.9399	0.9325	0.9429	0.9393			0.7656	0.8038	0.8405	0.8149	0.8001
	0.9029	0.9473	0.9336	0.945	0.9502			0.7782	0.8105	0.849	0.8276	0.8052
	0.8794	0.9297	0.9175	0.9299	0.9312			0.7663	0.8023	0.8415	0.8215	0.7941
	0.8909	0.9327	0.925	0.9293	0.9385			0.762	0.8042	0.8383	0.8188	0.7975
	0.8887	0.9318	0.9239	0.9349	0.9298			0.7747	0.8174	0.8469	0.8288	0.8127
	0.8939	0.9391	0.9271	0.9409	0.9407			0.7685	0.8029	0.8426	0.8251	0.7952
Average	0.89007	0.9334	0.92468	0.93395	0.93483			0.7614	0.80177	0.83811	0.82024	0.79395
Standard deviation	0.010257							0.0137059

## Sheet: Table S4. Dataset2(F1 score)
										Results of 10 PM-CNN runs based on gut dataset (F1 score)
PM-CNN
	Number of runs	1	2	3	4	5	6	7	8	9	10	average	Standard deviation	Variance
	Healthy	0.9371	0.9462	0.9394	0.9339	0.9312	0.9401	0.9335	0.9455	0.9413	0.9402	0.93884
	IBD	0.9415	0.947	0.9478	0.9448	0.9359	0.9502	0.9406	0.9432	0.9463	0.9465	0.94438
	HIV	0.9142	0.9395	0.9266	0.9132	0.9259	0.9065	0.9181	0.9302	0.9272	0.9216	0.9223
	EDD	0.9808	0.9873	0.9808	0.9936	0.9873	0.9936	0.9936	0.9936	0.9936	0.9936	0.98978
	CRC	0.9459	0.9589	0.9428	0.9589	0.9577	0.9444	0.9577	0.9577	0.9599	0.9589	0.95428	0.0251205	0.000631038
RF
	Number of runs	1	2	3	4	5	6	7	8	9	10	average
	Healthy	0.879	0.8827	0.9006	0.8916	0.8863	0.8764	0.8805	0.8925	0.8919	0.886	0.88675
	IBD	0.9022	0.8924	0.9238	0.9085	0.9088	0.8954	0.9001	0.9099	0.9076	0.9039	0.90526
	HIV	0.8558	0.8703	0.8715	0.8558	0.8558	0.8611	0.8558	0.8715	0.8703	0.8663	0.86342
	EDD	0.9873	0.9873	0.9873	0.9873	0.9936	0.9936	0.9873	0.9873	0.9873	0.9936	0.98919
	CRC	0.8955	0.9275	0.8955	0.8955	0.9117	0.9275	0.9275	0.9117	0.9117	0.9275	0.91316	0.0474385	0.00225042
KNN
	Number of runs	1	2	3	4	5	6	7	8	9	10	average
	Healthy	0.7946	0.7946	0.7946	0.7946	0.7946	0.7946	0.7946	0.7946	0.7946	0.7946	0.7946
	IBD	0.7609	0.7609	0.7609	0.7609	0.7609	0.7609	0.7609	0.7609	0.7609	0.7609	0.7609
	HIV	0.7981	0.7981	0.7981	0.7981	0.7981	0.7981	0.7981	0.7981	0.7981	0.7981	0.7981
	EDD	0.8633	0.8633	0.8633	0.8633	0.8633	0.8633	0.8633	0.8633	0.8633	0.8633	0.8633
	CRC	0.647	0.647	0.647	0.647	0.647	0.647	0.647	0.647	0.647	0.647	0.647	0.0794871	0.00631821
SVM
	Number of runs	1	2	3	4	5	6	7	8	9	10	average
	Healthy	0.8533	0.8533	0.8533	0.8533	0.8533	0.8533	0.8533	0.8533	0.8533	0.8533	0.8533
	IBD	0.8626	0.8626	0.8626	0.8626	0.8626	0.8626	0.8626	0.8626	0.8626	0.8626	0.8626
	HIV	0.866	0.866	0.866	0.866	0.866	0.866	0.866	0.866	0.866	0.866	0.866
	EDD	0.9166	0.9166	0.9166	0.9166	0.9166	0.9166	0.9166	0.9166	0.9166	0.9166	0.9166
	CRC	0.7936	0.7936	0.7936	0.7936	0.7936	0.7936	0.7936	0.7936	0.7936	0.7936	0.7936	0.0438397	0.00192192
DT
	Number of runs	1	2	3	4	5	6	7	8	9	10	average
	Healthy	0.8315	0.8487	0.8637	0.844	0.8365	0.8553	0.8365	0.8387	0.8508	0.8327	0.84384
	IBD	0.8494	0.8651	0.8772	0.8604	0.86	0.8711	0.8618	0.8453	0.8679	0.8514	0.86096
	HIV	0.7638	0.783	0.814	0.7738	0.7389	0.7902	0.7684	0.7692	0.7924	0.75	0.77437
	EDD	0.9058	0.9277	0.8888	0.9166	0.8888	0.9005	0.8941	0.9047	0.9166	0.9101	0.90537
	CRC	0.5937	0.6774	0.6153	0.6461	0.6451	0.6349	0.597	0.6779	0.625	0.6562	0.63686	0.104787	0.0109802
MDeep
	Number of runs	1	2	3	4	5	6	7	8	9	10	average
	Healthy	0.901	0.9076	0.906	0.902	0.8777	0.9076	0.902	0.8952	0.901	0.8973	0.89974
	IBD	0.9125	0.9187	0.9116	0.9099	0.8944	0.9187	0.9099	0.9093	0.9125	0.9104	0.91079
	HIV	0.8947	0.9026	0.9074	0.9017	0.8859	0.9026	0.9017	0.8849	0.8947	0.9026	0.89788
	EDD	0.9871	0.9873	1	0.9936	0.9811	0.9873	0.9936	0.9806	0.9871	0.9811	0.98788
	CRC	0.8947	0.9066	0.9459	0.923	0.921	0.9066	0.923	0.9189	0.8947	0.9333	0.91677	0.0373115	0.00139215
XGBoost
	Number of runs	1	2	3	4	5	6	7	8	9	10	average
	Healthy	0.916	0.916	0.916	0.916	0.916	0.916	0.916	0.916	0.916	0.916	0.916
	IBD	0.9339	0.9339	0.9339	0.9339	0.9339	0.9339	0.9339	0.9339	0.9339	0.9339	0.9339
	HIV	0.8796	0.8796	0.8796	0.8796	0.8796	0.8796	0.8796	0.8796	0.8796	0.8796	0.8796
	EDD	0.975	0.975	0.975	0.975	0.975	0.975	0.975	0.975	0.975	0.975	0.975
	CRC	0.9428	0.9428	0.9428	0.9428	0.9428	0.9428	0.9428	0.9428	0.9428	0.9428	0.9428	0.0351381	0.00123469
CNN
	Number of runs	1	2	3	4	5	6	7	8	9	10	average
	Healthy	0.9273	0.9277	0.9181	0.924	0.93	0.9057	0.9061	0.9291	0.9273	0.9242	0.92195
	IBD	0.9352	0.9401	0.9381	0.9365	0.948	0.9165	0.9115	0.9438	0.9352	0.9453	0.93502
	HIV	0.9107	0.8878	0.8888	0.9107	0.8977	0.8789	0.8986	0.8986	0.9107	0.8789	0.89614
	EDD	0.9936	0.9936	0.9936	1	0.9871	0.9936	0.9873	0.9936	0.9936	0.9873	0.99233
	CRC	0.9577	0.8985	0.9315	0.9428	0.9577	0.9577	0.9459	0.9315	0.9577	0.9041	0.93851	0.0352258	0.00124086
Note: Data marked in red indicates the best predicted value for this category
